# Supplementary material for: Predictive capacity of obesity indices for high blood pressure among southern Ethiopian adult population: a WHO STEPS survey
Source: BMC Cardiovasc Disord. 2020 Sep 21;20:421. doi: 10.1186/s12872-020-01686-9 (PMC7507659; doi:10.1186/s12872-020-01686-9)
Supplement: Supplementary file 1 — Additional file 1. [file 12872_2020_1686_MOESM1_ESM.odt]

Title of the Research Project: Noncommunicable diseases and their risk factors survey using WHO STEPS system at Arba Minch Health and Demographic Surveillance Site (HDSS) 2017
Name of the Organization: Arba Minch University Department of Public Health College of Medicine 
Introduction:
Hello Dear Sir/Madam! 
My name is ------------------------, I am representing the study team coordinated by Arba Minch HDSS, at the Arba Minch University. I am collecting data on the study entitled: Noncommunicable diseases and their risk factors survey using WHO STEPS system at Arba Minch Health and Demographic Surveillance Site (HDSS) 2017
Purpose of the Research Project: The aim of the survey is to assess chronic disease risk factors at Arba Minch HDSS.
Procedure: The questionnaire has two components; Face-to-face interviews and physical measurements including measurement of blood pressure, waist circumference, hip circumference, weight and height will be done
Risk and /or Discomfort: The study does not have any risks to you. 
Benefits: There is no direct benefit to you for participating; however, the information obtained from the study may benefit the people of our country through using it for the design of programs to reduce the risk factors.
Confidentiality: Hence, your participation in this study is highly beneficial in order to generate information on the aforementioned issues. Any information you provide will remain confidential. Your name will not be identified in relation to your personal information. You will be informed of your measurements. 
Right to Refusal or Withdraw: If you don’t feel comfortable during the interview, or physical measurements you are free to discontinue your participation.
Person to contact: For unclear questions, you are kindly requested to ask the interviewer for clarity.
Consent: Did you understand the aim of the study? Yes ( )  No ( ).
 Are you willing to participate in the study? Yes ( )  No  ( ).

Demographic Information
 Code
Question
Response
Skip 
D01
Participant house ID Number
 
 
D02
Participant name and ID Number  
Name ___________________
ID numbers ______________
 
D03
Date of completion of the instrument
______________(DD/MM/YY)
 
D04
Time of interview 
 
 
D05
Sex (Record Male / Female as observed)
1. Male  
2.Female
 
D06
How old are you? 
Years _______
 
D07
What is your educational status?
i. Illiterate 
ii. Read and write 
iii. Formal education

If formal education, highest educational level ____
 
D08
What is your ethnic background?
1.      Gamo
2.      Zeyise
3.      Goffa
4.      Wolayita
5.      Amhara 
6.      Others specify____  
 
D09
What is your marital status?
1. Never married
2. Currently married
3. Divorced
4. Widowed
5. Separated 
 
D10
What is your Religion?
1. Protestant
2. Orthodox
3. Catholic
4. Muslim
5. Others, specify___  
 
D11
Which of the following best describes your main work status over the past 12 months?
1. Government employee
2. Non-government employee
3. Merchant
4. Student
5. Housewife
6. Retired
7. Farmer
8. Unemployed 
 
D12
How many people age 25-64 years, including yourself, live in your household?
__________Number of people
 

Step 1  Behavioral Measurements
Tobacco Use
Now I am going to ask you some questions about tobacco use.
Code 
 Question 
Response
Skip
T01
Do you currently smoke any tobacco products, such as cigarettes, cigars or pipes or Gaya?
1. Yes  
2. No
T02
T08
T02
Do you currently smoke tobacco products daily? 
1. Yes  
2. No
 
T03
How old were you when you first started smoking?
Age (years) _______________
Don’t know 77
T05
T04
T04
Do you remember how long ago it was? (RECORD ONLY 1, NOT ALL 3)
Don’t know 77
____________ In Years OR
____________In Months OR
____________ In Weeks 
 
T05
On average, how many of the following products do you smoke each day/week?
(IF LESS THAN DAILY, RECORD WEEKLY)
  DAILY↓  WEEKLY↓  
Manufactured cigarettes   ____  ____
Hand-rolled cigarettes   ____  ____
Pipes full of tobacco (Gaya) ____  ____
Other   ____  ____
Other (please specify):__________________
 
T06
During the past 12 months, have you tried to stop smoking?
1. Yes
2. No
 
T07
During the past 12 months, did you advised by a doctor to stop smoking?
1. Yes 
2. No  
3. I didn’t visit a doctor in past 12 month
 
T08
In the past, did you ever smoke any tobacco products? (USE SHOWCARD)
1. Yes 
2. No  
T09
T12
T09
In the past, did you ever smoke daily?
1. Yes 
2. No  
 
T10
How old were you when you stopped smoking daily?
Age (years)
Don’t Know 77
T27
T11
T11
How long ago did you stop smoking?
(RECORD ONLY 1, NOT ALL 3)
Don’t Know 77
______ Years ago OR  
______ Months ago OR
______ Weeks ago
 
T12
Do you currently use any smokeless tobacco products such as [snuff, chewing tobacco, betel]? 
(USE SHOWCARD)
1. Yes 
2. No  
T13
T15
T13
Do you currently use smokeless tobacco products daily? 
1. Yes 
2. No  
T14
T15
T14
On average, how many times a day/week do you use ….

(IF LESS THAN DAILY, RECORD WEEKLY)
1. Snuff (suret), by nose 
 Daily________  weekly ___________
2. Chewing tobacco (magado) 
 Daily _________  weekly _________
3. Other (please specify 
 Daily _________  weekly _________
 
T15
In the past, did you ever use smokeless tobacco products such as [snuff, chewing tobacco, or betel]
1. Yes 
2. No  
T15
T17
T16
In the past, did you ever use smokeless tobacco products such as [snuff, chewing tobacco, or betel] daily? 
1. Yes 
2. No  
 
T17
During the past 30 days, did someone smoke in your home?
1. Yes 
2. No  
 


Alcohol Consumption
The next questions ask about the consumption of alcohol.
Code 
 Question 
Response
Skip
A01
Have you ever consumed any alcohol such as beer, wine, spirits or locally ‘Araque’,’Tej’, ‘Tella’ or ‘Sew, cheqa [add other?
(USE SHOWCARD OR SHOW EXAMPLES)
1. Yes
2. No
A02
DE01
A02
Have you consumed any alcohol within the past 12 months?
1. Yes
2. No
 
A03
During the past 12 months, how frequently have you had at least one alcoholic drink?
(READ RESPONSES, USE SHOWCARD)
Daily
5-6 days per week
3-4 days per week
1-2 days per week
1-3 days per month
2-4 days per month
 
A04
Have you consumed any alcohol within the past 30 days?
1. Yes
2. No
A05
DE01
A05
During the past 30 days, on how many occasions did you have at least one standard alcoholic drink?
Number 
Don't know 77
 
A06
During the past 30 days, when you drank alcohol, how many standard drinks on average did you have during one drinking occasion?
(USE SHOWCARD)
1. Tella (Number) __________
2. Teji (Number) ___________
3. Beer (Number) __________ 
4. Wine (Number) __________
5. Areqae (Number) ________
6. Cheka (Number) _________
7. Other specify ___________
 
A07
During the past 30 days, what was the largest number of standard drinks you had on a single occasion, counting all types of alcoholic drinks together?
Largest number _________
Don't Know 77
 
A08
During the past 30 days, how many times did you have Six or more standard drinks in a single drinking occasion?
Number of times
Don't Know 77
 
A09
During the past 7 days, did you consume any homebrewed alcohol?
1. Yes
2. No
A10
DE01
A10
On average, how many standard drinks of the following did you consume during the past 7 days?
Homebrewed Chaqa ________
Homebrewed Tella ________
Home brewed Araqae _______
Home brewed Teji________
Other ________
(IF OTHERS SPECIFY)
 

Diet
The next questions ask about the fruits and vegetables that you usually eat. I have a nutrition card here that shows you some examples of local fruits and vegetables. Each picture represents the size of a serving. As you answer these questions please think of a typical week in the last year.
Code
Question
Response
Code
DE01
In a typical week, on how many days do you eat fruit?
(USE SHOWCARD)
Number of days ____ 
Don't Know 77
If Zero days, go to D03
DE02
How many servings of fruit do you eat on one of those days? (USE SHOWCARD) 
Number of servings ____
Don't Know 77
 
DE03
In a typical week, on how many days do you eat vegetables?
(USE SHOWCARD)
Number of days ____
Don't Know 77
If Zero days, go to D05
DE04
How many servings of vegetables do you eat on one of those days? (USE SHOWCARD).
Number of servings ____
Don't Know 77
 
DE05
When do you add salt to your food during food cooking process?
SELECT ONLY ONE)
(USE SHOWCARD)
1. After food cooked on the plate
2. At the end of food cooking but in the casserole/pot
3. At the middle of cooking food
4. At the beginning of cooking food
 
DE06
How often do you think you add salt to your food to make it tasty?
1. Always
2. Sometimes  
3. Never
 
DE07
What type of oil or fat is most often used for meal preparation in your household? 
(SELECT ONE or more)
1. Vegetable oil
2. Lard or suet
3. Butter 
4. We don’t use oil or fat this much
5. Never use oil or fat
6. Others (specify)
7. Don’t know 77 
 


CORE: Physical Activity
Next I am going to ask you about the time you spend doing different types of physical activity in a typical week. Please answer these questions even if you do not consider yourself to be a physically active person. 
Think first about the time you spend doing work. Think of work as the things that you have to do such as paid or unpaid work, study/training, household chores, harvesting food/crops, fishing or hunting for food, seeking employment. In answering the following questions 'vigorous-intensity activities' are activities that require hard physical effort and cause large increases in breathing or heart rate, 'moderate-intensity activities' are activities that require moderate physical effort and cause small increases in breathing or heart rate.
Code 
Question
Response
Skip 
P01
Does your work involve vigorous-intensity activity that causes large increases in breathing or heart rate like [carrying or lifting heavy loads, digging or construction work] for at least 10 minutes continuously? 
[INSERT EXAMPLES]  (USE SHOWCARD.
1. Yes
2. No
P02 P04
P02
In a typical week, on how many days do you do vigorous-intensity activities as part of your work?
Number of days ____
 
P03
How much time do you spend doing vigorous-intensity activities at work on a typical day?
____  _____
Hours :Minutes
 
P04
Does your work involve moderate-intensity activity, which causes small increases in breathing or heart rate such as brisk walking [or carrying light loads] for at least 10 minutes continuously? 
[INSERT EXAMPLES]  (USE SHOWCARD)
1. Yes 
2. No
P05
P07
P05
In a typical week, on how many days do you do moderate-intensity activities as part of your work? 
Number of days____
 
P06
How much time do you spend doing moderate-intensity activities at work on a typical day?
____  _____
Hours :Minutes
 
Travel to and from places
The next questions exclude the physical activities at work that you have already mentioned.
Now I would like to ask you about the usual way you travel to and from places. For example to work, for shopping, to market, to place of worship. [Insert other examples if needed]
P07
Do you walk or use a bicycle (pedal cycle) for at least 10 minutes continuously to get to and from places?
1. Yes
2. No
 
P08
In a typical week, on how many days do you walk or bicycle for at least 10 minutes continuously to get to and from places?
Number of days____
 
P09
How much time do you spend walking or bicycling for travel on a typical day? 
____  _____
Hours :Minutes
 
Sedentary behavior
The following question is about sitting or reclining at work, at home, getting to and from places, or with friends including time spent sitting at a desk, sitting with friends, traveling in car, bus, train, reading, playing cards or watching television, but do not include time spent sleeping.
P10
How much time do you usually spend sitting or reclining on a typical day?
____  _____
Hours :Minutes
 


Khat Chewing
The next questions ask about chewing Khat. Khat (Catha edulis) is a plant grown commonly in the horn of Africa. Its young buds and tender leaves are chewed to attain a state of euphoria and stimulation.
Code
Question
Response
Skip
K01
Have you ever chewed khat?
 (USE SHOWCARD OR SHOW EXAMPLES)
1. Yes
2. No
K02
C01
K02
Have you chewed khat in the past 12 months?
1. Yes
2. No
K03
C01
K03
During the past 12 months, how frequently have you had khat?
(READ RESPONSES, USE SHOWCARD)
1. Daily  
2. 3-4x per Week 
3. Weekly 
4. 2-3x per months 
5. Monthly  
6. Very occasionally 
 
K04
Have you chewed khat within the past 30 days?
1. Yes
2. No
K05
C01
K05
During the past 30 days, on how many occasions did you have khat?
Number ______
Don't know 77 
 
K06
During the past 30 days, when you consumed khat, how often was it with cigarette smoking?
1. Always
2. Sometimes 
3. Rarely 
4. Never
 
K07
During the past 30 days, when you consumed khat, how often was it followed by alcohol drinking to break the effect of khat?
1. Always
2. Sometimes 
3. Rarely 
4. Never
77. Don't Know 
 
K08
During the past 30 days, when you consumed khat, how often was it accompanied by consuming Shisha or other stimulants (Please mention if any)?
1. Always
2. Sometimes
3. Rarely
4. Never
5. Other stimulants specify
 

Coffee Consumption


The next questions ask about the consumption of coffee

Code
Question
Response
Skip

C01
Have you ever consumed any coffee or coffee leaf or tea?
1. Yes
2. No
C02
M01

C02
On average, how often do you drink coffee, or tea ? (Please tick one option)?
1. Daily
2. 2-3 times per day
3. >3 times per days
4. 1-2 times per week
5. > 3 times per week
6. Rarely in two weeks
 

C03
On average, how often do you drink coffee leaf tea? (Please tick one option)?
1. Daily
2. 2-3 times per day
3. >3 times per days
4. 1-2 times per week
5. > 3 times per week
6. Rarely in two weeks
 

C04
What types of coffee you consumed today?
1. Coffee
2. Coffee leaf tea
3. Both 
4. I do not consumed
 

C05
On average, how many cups of coffee drinks of the following do you consume daily?
Coffee  ________
Coffee leaf tea _____
 


Meat  Consumption
The next questions ask about the consumption of meat
Code
Question
Response
Skip
M01
Have you ever consumed any meat product?
1 Yes
2. No
Mo2
MS01
M02
On average, how often do you eat? (Please tick one option)?  
Cooked meat any type  (beef, goat, sheep)  
1. Daily  
2. 2-3 times per day  
3. 1-2 times per week  
4. > 3 times per week  
5. Monthly  
6. 2-4 times per year  
7. Never
 
M03
On average, how often do you eat Raw meat any type (beef, goat, and sheep)?
1. Daily  
2. 2-3 times per day  
3. 1-2 times per week  
4. > 3 times per week  
5. Monthly  
6. 2-4 times per year  
7. Never
 
M04
On average, how often do you eat Fish? 
1. Daily  
2. 2-3 times per day  
3. 1-2 times per week  
4. > 3 times per week  
5. Monthly  
6. 2-4 times per year  
7. Never
 
M05
On average, how often do you eat Chicken?
1. Daily  
2. 2-3 times per day  
3. 1-2 times per week  
4. > 3 times per week  
5. Monthly  
6. 2-4 times per year  
7. Never
 
M06
When you ate Raw meat, how did it usually?
1. Red  
2. White  
3. Both 
 
M07
When you ate cooked meat, how did it usually?
1. Red  
2. White  
3. Both 
 


Mental stress (Optional) Using SRQ 20 Instrument


Self-report questionnaire (SRQ20)

 
 
 
 

Code
Questions
Yes
No

MS01
Do you often have Headaches?
 
 

MS02
Is your appetite poor?
 
 

MS03
Do you sleep badly?
 
 

MS04
Are you easily frightened?
 
 

MS05
Do your hands shake?
 
 

MS06
Do you feel nervous, tense or worried?
 
 

MS07
Is your digestion is poor?
 
 

MS08
Do you have trouble thinking clearly?
 
 

MS09
Do you feel un happy?
 
 

MS10
Do you cry more than usual?
 
 

MS11
Do you find it difficult to enjoy your daily activities?
 
 

MS12
Do you find it difficult to make decisions?
 
 

MS13
Is your daily work suffering?
 
 

MS14
Are you unable to play a useful part in life?
 
 

MS15
Have you lost interest in things?
 
 

MS16
Do you feel that you are a worthless person?
 
 

MS17
Has the thought of ending your life been in your mind?
 
 

MS18
Do you feel tired all the time?
 
 

MS19
Do you have un comfortable feelings in your stomach?
 
 

MS120
Are you easily tired?
 
 


History of Hypertension
Question
Response
Skip
HBP01
Have you ever had your blood pressure measured by a doctor or other health worker and told by a doctor or other health worker that you have hypertension or hypertension?
1. Yes
2. No
HBP02
HD01
HBP02
Have you been told in the past 12 months?
1. Yes
2. No
 
HBP03 
Are you currently receiving Drugs (medication) that you have taken in the past two weeks for high blood pressure prescribed by a doctor or other health worker?
1. Yes
2. No
 
HBP04
Are you Advised by a doctor or other health worker to reduce salt intake for high blood pressure?
1. Yes
2. No
 
HBP05
Are you currently receiving Advice or treatment to lose weight and  start or do more exercise for high blood pressure prescribed by a doctor or other health worker?
1. Yes
2. No
 
HBP06
Are you currently receiving Advice or treatment by a doctor or other health worker to stop smoking?
1. Yes
2. No
 
 History of Diabetes
Question
Response
SKIP
HD01
Have you ever had your blood sugar measured by a doctor or other health worker and told by a doctor or other health worker that you have raised blood sugar or diabetes??
1. Yes
2. No
HD02
W01
HD02
Have you been told in the past 12 months?
1. Yes
2. No
 
HD03
Are you currently receiving Drugs (medication) that you have taken in the past two weeks for diabetes prescribed by a doctor or other health worker?
1. Yes
2. No
 
HD04
Are you currently receiving Special prescribed diet for diabetes prescribed by a doctor or other health worker?
1. Yes
2. No
 
HD05
Are you currently receiving Advice or treatment to lose weight nd to start or do more exercise for diabetes prescribed by a doctor or other health worker?
1. Yes
2. No
 
HD06
Are you currently receiving Advice or treatment to stop smoking for diabetes prescribed by a doctor or other health worker?
1. Yes
2. No
 


Current family wealth condition (wealth Index)
S.No
Asset type
Response

W01
Domestic Animal
Ox
1-Yes
2-No


Cow
1-Yes
2-No


Calf
1-Yes
2-No


Sheep
1-Yes
2-No


Goat
1-Yes
2-No


Horse
1-Yes
2-No


Donkey
1-Yes
2-No


Cock and Hen
1-Yes
2-No

W02
Durable assets
Television
1-Yes
2-No


Radio
1-Yes
2-No


Electricity
1-Yes
2-No


Refrigerator
1-Yes
2-No


Conventional telephone
1-Yes
2-No


Mobile phone
1-Yes
2-No


Car
1-Yes
2-No


Motorcycle
1-Yes
2-No


Cycle
1-Yes
2-No


Cart
1-Yes
2-No


Gold ,money 
1-Yes
2-No

W03
house, land and productive asset 
Ownership of Agricultural  land
1-Yes
2-No


Ownership of owned living house
1-Yes
2-No


Plough plow
1-Yes
2-No


Axe
1-Yes
2-No


Hoe
1-Yes
2-No


Shovel
1-Yes
2-No


Sickle
1-Yes
2-No


Modern beehive
1-Yes
2-No


Traditional beehive
1-Yes
2-No

W04
Housing characteristic
Indoor plumping 
1-Yes
2-No


Type of floor 
1-Cement/raw wood
2- Earth/dung


Toilet facility
1- Sanitary/ improved pit latrine
2- Unsanitary /traditional

W05
Other household material
Sofa
1-Yes
2-No


Bed 
1-Yes
2-No


Table
1-Yes
2-No


Chair
1-Yes
2-No


Stove
1-Yes
2-No


House hold food security status
Code
Question 
Option 
FS01
In last 4 weeks, did you worried whether your food would run out before you got money to buy more?
1-Yes
2- No  
If yes, how often did this happen?
1. One or two times in last four weeks
2. Three up to ten times in last four weeks
3. Greater than ten times in last four weeks
FS02
 In the last 4 weeks, did you/ your family members ever cut the size of your meals or skip meals because there wasn't enough food?
1. Yes  
2. No 
If yes, how often did this happen?
1. One or two times in last four weeks
2. Three up to ten times in last four weeks
3. Greater than ten times in last four weeks
FS03
In last 4 weeks did you/your family members eat only the limited food because there was not enough food? 
1- Yes  
2- No 
If yes, how often did this happen?
1. One or two times in last four weeks
2. Three up to ten times in last four weeks
3. Greater than ten times in last four weeks
FS04
In last 4 weeks did you/your family members obligated to eat food that you/your family member did not want because here was not enough food?
1-Yes  
2- No  
If yes, how often did this happen?
1. One or two times in last four weeks
2. Three up to ten times in last four weeks
3. Greater than ten times in last four weeks
FS05
In the last 4 weeks, did you/family member ever eat less than you felt sate because there wasn't enough food? 
1-Yes  
2- No  
If yes, how often did this happen?
1. One or two times in last four weeks
2. Three up to ten times in last four weeks
3. Greater than ten times in last four weeks
FS06
In the last 4 weeks, didn’t you get food ever because you/your family members just couldn't afford it? 
1-Yes  
2- No  
If yes, how often did this happen?
1. One or two times in last four weeks
2. Three up to ten times in last four weeks
3. Greater than ten times in last four weeks
FS07
In the last 4 weeks, were you ever hungry but didn't eat because you couldn't afford enough food? 
1-Yes  
2- No  
If yes, how often did this happen?
1. One or two times in last four weeks
2. Three up to ten times in last four weeks
3. Greater than ten times in last four weeks
FS08
In the last 4 weeks, did you/your family members ever not eat for a whole day because there wasn't enough money for food? 
1-Yes  
2- No  
If yes, how often did this happen?
1. One or two times in last four weeks
2. Three up to ten times in last four weeks
3. Greater than ten times in last four weeks
FS09
In the past 4 weeks, did you or any household member go a whole day and night without eating anything because there was not enough food?
1-Yes  
2- No  
If yes, how often did this happen?
1. One or two times in last four weeks
2. Three up to ten times in last four weeks
3. Greater than ten times in last four weeks


Step 2  Physical Measurements
CORE: Blood Pressure
Code
Measurement
Record


BP01
Reading 1
Systolic ( mmHg)
└─┴─┴─┘


Diastolic (mmHg)
└─┴─┴─┘


BP02
Reading 2

Systolic (mmHg) 
└─┴─┴─┘ 


Diastolic (mmHg)
└─┴─┴─┘


BP03
Reading 3

Systolic (mmHg)
└─┴─┴─┘


Diastolic (mmHg)
└─┴─┴─┘


CORE: Height and Weight and  Waist
HW01
Height
in Centimetres (cm)
└─┴─┴─┘. └─┘


HW02
Weight 
in Kilograms (kg)
└─┴─┴─┘.└─┘


HW03
Waist circumference 
 in Centimeters (cm)
└─┴─┴─┘.└─┘


HW04
Hip circumference
 in Centimeters (cm)
└─┴─┴─┘.└─┘
